# Supplementary material for: New Members of the Cinchona Alkaloids Family: Assembly of the Triazole Heterocycle at the 6′ Position
Source: Molecules. 2021 Jun 2;26(11):3357. doi: 10.3390/molecules26113357 (PMC8199664; doi:10.3390/molecules26113357)
Supplement: Supplementary file 1 [file molecules-26-03357-s001.zip]

Archive with 1 entries (1 files):
- molecules-1224923-supplementary.pdf
